# Supplementary material for: Modified R-GLIM Score Is a Good Prognostic Tool to Predict a Long-Term Prognosis in Poor Conditioned Elderly Patients with Aspiration Pneumonia, a Pilot Study
Source: Geriatrics (Basel). 2024 Sep 12;9(5):118. doi: 10.3390/geriatrics9050118 (PMC11417869; doi:10.3390/geriatrics9050118)
Supplement: Supplementary file 1 [file geriatrics-09-00118-s001.zip]

Archive with 1 entries (1 files):
- geriatrics-3086007-supplementary.pdf
